# Supplementary material for: Temporal dynamics of the bat wing transcriptome: Insight into gene-expression changes that enable protection against pathogen
Source: Virulence. 2023 Jan 4;14(1):2156185. doi: 10.1080/21505594.2022.2156185 (PMC9815227; doi:10.1080/21505594.2022.2156185)
Supplement: Supplemental Material [file KVIR_A_2156185_SM3882.zip]

Archive with 6 entries (5 files):
- supplementary/
- supplementary/Table S1.docx
- supplementary/Table S2.docx
- supplementary/Table S3.doc
- supplementary/Table S4.doc
- supplementary/Table S5.docx
